# Supplementary material for: Single Crystals of EuScCuSe3: Synthesis, Experimental and DFT Investigations
Source: Materials (Basel). 2023 Feb 13;16(4):1555. doi: 10.3390/ma16041555 (PMC9962736; doi:10.3390/ma16041555)
Supplement: Supplementary file 1 [file materials-16-01555-s001.zip]

Archive with 1 entries (1 files):
- materials-2195111-supplementary.pdf
